# Supplementary material for: Multiple locus VNTR analysis highlights that geographical clustering and distribution of Dichelobacter nodosus, the causal agent of footrot in sheep, correlates with inter-country movements
Source: Infect Genet Evol. 2014 Mar;22(100):273–9. doi: 10.1016/j.meegid.2013.05.026 (PMC3969714; doi:10.1016/j.meegid.2013.05.026)
Supplement: Supplementary data 1 — This document file contains Supplementary materials. [file mmc1.xlsx]

## Sheet: Sheet1
Supplementary dataset: Isolate information and MLVA profiles of the 77 isolates characterised in this study [Russell et al.]
Isolate ID	Initial screen	Background	Date	OriginI	OriginII	Protease thermostability	Pgr	Serogroup	MLVA type	DNTR02	DNTR09	DNTR10	DNTR19	CC
13d	No	Ovine footrot	Unknown	GB	England	Thermolabile	B	H	1	3	4	8	5	Singleton
13h	No	Ovine footrot	Unknown	GB	England	Thermolabile	B	H	1	3	4	8	5	Singleton
18e	Yes	Bovine isolate	2007	Sweden		Thermolabile	A	C	2	3	5	9	5	2/5/8
08852b	Yes	Ovine isolate	2009	GB	Scotland	Thermostable	A	A	3	3	5	10	5	2/5/8
08852c	No	Ovine isolate	2009	GB	Scotland	Thermostable	A	A	3	3	5	10	5	2/5/8
08852d	No	Ovine isolate	2009	GB	Scotland	Thermostable	A	A	3	3	5	10	5	2/5/8
08852a	No	Ovine isolate	2009	GB	Scotland	Thermostable	A	A	3	3	5	10	5	2/5/8
BB 1095b	No	Ovine isolate	2006	GB	England	Thermolabile	B	C	3	3	5	10	5	2/5/8
09-70_477	No	Ovine isolate	Unknown	Australia		Thermolabile	B	I	4	5	4	6	5	11
08-066_485	No	Ovine isolate	Unknown	Australia	W. Australia	Thermolabile	B	A	5	6	4	10	5	2/5/8
4073d	No	Ovine isolate	2007	Sweden		Thermolabile	B	E	6	6	4	15	5	2/5/8
VCS1703A	Yes	Genome strain	Unknown	Australia		Thermostable	A	G	7	6	5	7	3	23
VCS1001	No	SeroAControl	Unknown	Australia		Thermostable	A	A	7	6	5	7	3	23
A198	No	Thermostable control	Unknown	Australia		Thermostable	A	A	7	6	5	7	3	23
4073e	No	Ovine isolate	2007	Sweden		Thermolabile	B	G	8	6	5	10	5	2/5/8
O404Aa	No	Ovine isolate	2005	GB	England	Thermolabile	B	C	9	7	4	4	5	Singleton
VCS1172	No	SeroDControl	Unknown	Australia		Thermostable	A	D	10	7	5	3	4	12/21
09-70_470	No	Ovine isolate	Unknown	Australia		Thermolabile	B	B	11	8	4	6	5	11
VCS1008	No	SeroCControl	Unknown	Australia		Thermostable	A	C	12	8	5	3	4	12/21
VCS1137	No	SeroEControl	Unknown	Australia		Thermostable	A	E	12	8	5	3	4	12/21
09-70_481	No	Ovine isolate	Unknown	Australia		Thermolabile	B	A	12	8	5	3	4	12/21
09-70_472	No	Ovine isolate	Unknown	Australia		Thermolabile	B	F	13	8	5	7	3	23
R102c	No	Ovine isolate	2005	GB	England	Thermostable	A	H	14	8	5	10	4	12/21
3C	No	Ovine isolate	2009	GB	England	Thermostable	B	C	15	9	4	3	4	32
I1	No	Ovine isolate	Unknown	India	Anantnag	Thermostable	A	G	16	9	5	7	3	23
I12	No	Ovine isolate	Unknown	India	Srinagar	Thermostable	A	B	16	9	5	7	3	23
I13	No	Ovine isolate	Unknown	India	Srinagar	Thermostable	A	B	16	9	5	7	3	23
00-144_315	No	Ovine isolate	Unknown	Australia	W. Australia	Thermolabile	B	B	17	9	5	10	5	2/5/8
VCS1623	Yes	SeroIControl	Unknown	Australia		Thermostable	A	I	18	10	2	7	4	Singleton
09-70_473	No	Ovine isolate	Unknown	Australia		Thermolabile	B	F	19	10	5	2	3	Singleton
I8	No	Ovine isolate	Unknown	India	Anantnag	Thermostable	A	B	20	10	5	3	2	12/21
I10	No	Ovine isolate	Unknown	India	Srinagar	Thermostable	A	B	20	10	5	3	2	12/21
VCS1687	No	SeroHControl	Unknown	Australia		Thermostable	A	H	21	10	5	3	4	12/21
C305	Yes	Thermolabile control	Unknown	Australia		Thermolabile	B	C	22	11	4	10	5	2/5/8
09-70_480	No	Ovine isolate	Unknown	Australia		Thermolabile	B	B	22	11	4	10	5	2/5/8
09-70_475	No	Ovine isolate	Unknown	Australia		Thermolabile	B	A	23	11	5	7	3	23
JJ579	No	Ovine isolate	2006	GB	England	Thermostable	A	A	24	11	5	7	4	23
R171f	No	Ovine isolate	2005	GB	England	Thermostable	B	B	25	11	5	7	5	23
09-70_474	No	Ovine isolate	Unknown	Australia		Thermolabile	B	C	26	11	6	12	5	Singleton
3Aiii	Yes	Ovine footrot	2009	GB	Wales	Thermostable	A	A	27	13	4	9	3	Singleton
3Aiv	No	Ovine footrot	2009	GB	Wales	Thermostable	A	A	27	13	4	9	3	Singleton
3Bi	No	Ovine footrot	2009	GB	Wales	Thermostable	A	A	27	13	4	9	3	Singleton
3Bii	No	Ovine footrot	2009	GB	Wales	Thermostable	A	A	27	13	4	9	3	Singleton
3Biii	No	Ovine footrot	2009	GB	Wales	Thermostable	A	A	27	13	4	9	3	Singleton
23e	No	Ovine isolate	2007	Sweden		Thermolabile	B	A	28	13	4	10	5	2/5/8
09-70_476	No	Ovine isolate	Unknown	Australia		Thermolabile	B	F	29	14	2	7	3	Singleton
09-70_482	No	Ovine isolate	Unknown	Australia		Thermolabile	B	A	30	14	4	6	5	11
I5	No	Ovine isolate	Unknown	India	Bandipora	Thermostable	A	B	31	14	5	3	2	12/21
I2	No	Ovine isolate	Unknown	India	Ganderbal	Thermostable	A	B	31	14	5	3	2	12/21
I6	No	Ovine isolate	Unknown	India	Ganderbal	Thermostable	A	B	31	14	5	3	2	12/21
3A	No	Ovine isolate	2009	GB	England	Thermostable	B	C	32	15	4	3	4	32
3B2	No	Ovine isolate	2009	GB	England	Thermostable	B	C	32	15	4	3	4	32
VCS1017	No	SeroFControl	Unknown	Australia		Thermostable	A	F	33	15	4	7	3	Singleton
I7	No	Ovine isolate	Unknown	India	Srinagar	Thermostable	A	E	34	16	5	7	2	23
I9	No	Ovine isolate	Unknown	India	Srinagar	Thermostable	A	E	34	16	5	7	2	23
09-70_479	No	Ovine isolate	Unknown	Australia		Thermolabile	B	B	35	16	5	7	4	23
09-70_484	No	Ovine isolate	Unknown	Australia		Thermolabile	B	G	36	18	4	12	5	Singleton
I15	No	Ovine isolate	Unknown	India	Anantnag	Thermostable	A	E	37	20	5	7	3	23
I3	No	Ovine isolate	Unknown	India	Anantnag	Thermostable	A	E	37	20	5	7	3	23
I4	No	Ovine isolate	Unknown	India	Anantnag	Thermostable	A	E	37	20	5	7	3	23
O465g	No	Ovine isolate	2005	GB	England	Thermostable	A	E	38	21	4	7	5	Singleton
09-70_483	No	Ovine isolate	Unknown	Australia		Thermolabile	B	I	39	23	5	3	4	12/21
0152RFb	No	Ovine isolate	2008	Norway		Thermostable	A	I	40	23	5	9	5	2/5/8
0152RFc	No	Ovine isolate	2008	Norway		Thermostable	A	A	40	23	5	9	5	2/5/8
0152LBb	No	Ovine isolate	2008	Norway		Thermostable	A	I	40	23	5	9	5	2/5/8
0152LBd	No	Ovine isolate	2008	Norway		Thermostable	A	I	40	23	5	9	5	2/5/8
0152Lba	Yes	Ovine isolate	2008	Norway		Thermostable	A	I	40	23	5	9	5	2/5/8
0152RFa	No	Ovine isolate	2008	Norway		Thermostable	A	A	41	24	5	9	5	2/5/8
0152RFd	No	Ovine isolate	2008	Norway		Thermostable	A	A	41	24	5	9	5	2/5/8
24B2	No	Ovine isolate	2009	GB	England	Thermostable	B	C	42	25	4	3	4	32
I11	No	Ovine isolate	Unknown	India	Srinagar	Thermostable	A	B	43	25	5	7	3	23
I14	No	Ovine isolate	Unknown	India	Srinagar	Thermostable	A	B	43	25	5	7	3	23
VCS1006	Yes	SeroBControl	Unknown	Australia		Thermostable	A	B	44	27	5	10	4	12/21
22C	No	Ovine isolate	2009	GB	England	Thermostable	B	C	45	32	4	3	4	32
09-70_471	No	Ovine isolate	Unknown	Australia		Thermolabile	B	F	46	35	4	10	5	2/5/8
09-69_466	No	Ovine isolate	Unknown	Australia	W. Australia	Thermolabile	B	B	47	36	4	9	5	Singleton
97-340_478	No	Ovine isolate	Unknown	Australia	W. Australia	Thermolabile	B	A	48	40	4	10	5	2/5/8
